# Supplementary material for: Fructose-1,6-bisphosphatase loss modulates STAT3-dependent expression of PD-L1 and cancer immunity
Source: Theranostics. 2020 Jan 1;10(3):1033–45. doi: 10.7150/thno.38137 (PMC6956820; doi:10.7150/thno.38137)
Supplement: Supplementary file 2 — Table S3. [file thnov10p1033s2.xlsx]

## Sheet: Sheet1
Supplementary Table 3. Patient's characteristics
Histological type	Identification number	Surgical site	Gender	Age	Subjective	Location of metastasis	Pathological classification	Pathological grading	T stage	N stage	M stage	Clinical stage according to AJCC(edition 7th)
primary tumor	D20A0435	Pancreas	Male	65			Pancreatic ductal adenocarcinoma	II	T1	N0	M0	1A
primary tumor	D20A0693	Pancreas	Male	76			Pancreatic ductal adenocarcinoma	II-III	T1	N0	M0	1A
primary tumor	D20A0752	Pancreas	Female	59			Pancreatic ductal adenocarcinoma	II	T1	N0	M0	1A
primary tumor	D20A0411	Pancreas	Female	68			Pancreatic ductal adenocarcinoma	II	T2	N0	M0	1B
primary tumor	D20A0414	Pancreas	Male	46			Pancreatic ductal adenocarcinoma	II	T2	N0	M0	1B
primary tumor	D20A0420	Pancreas	Male	74	abdominal pain for 2 months		Pancreatic ductal adenocarcinoma	II-III	T2	N0	M0	1B
primary tumor	D20A0430	Pancreas	Male	50			Pancreatic ductal adenocarcinoma	II	T3	N0	M0	2A
primary tumor	D20A0497	Pancreas	Male	53			Pancreatic ductal adenocarcinoma	I-II	T3	N0	M0	2A
primary tumor	D20A0510	Pancreas	Male	66			Pancreatic ductal adenocarcinoma	II	T3	N0	M0	2A
primary tumor	D20A0511	Pancreas	Female	75			Pancreatic ductal adenocarcinoma	I-II	T3	N0	M0	2A
primary tumor	D20A0415	Pancreas	Male	56			Pancreatic ductal adenocarcinoma	III	T2	N1	M0	2B
primary tumor	D20A0422	Pancreas	Male	72	abdominal pain with jaundice for 1 month		Pancreatic ductal adenocarcinoma	I-II	T2	N1	M0	2B
primary tumor	D20A0462	Pancreas	Male	64	left upper abdominal for 3 weeks		Pancreatic ductal adenocarcinoma	II-III	T2	N1	M0	2B
primary tumor	D20A0478	Pancreas	Male	64	discomfort in upper abdomen		Pancreatic ductal adenocarcinoma	II	T2	N1	M0	2B
primary tumor	D20A0452	Pancreas	Male	72		liver	Pancreatic ductal adenocarcinoma	II-III	T2	N1	M1	4
primary tumor	D20A0468	Pancreas	Female	68		liver	Pancreatic ductal adenocarcinoma	II-III	T3	N1	M1	4
primary tumor	D20A0650	Pancreas	Male	41		left liver	Pancreatic ductal adenocarcinoma	II-III	T3	N1	M1	4
primary tumor	D20A0753	Pancreas	Male	59		liver	Pancreatic ductal adenocarcinoma	II-III	T3	N1	M1	4
primary tumor	D20A0783	Pancreas	Male	63		paries posterior of portal vein	Pancreatic ductal adenocarcinoma	I-II	T2	N1	M1	4
metastasis	D19A1296	Metasitasis(liver)	Female	71		liver	Pancreatic ductal adenocarcinoma		——	——	M1	4
metastasis	D19A1614	Metasitasis(liver)	——	——		liver	Pancreatic ductal adenocarcinoma		——	——	M1	4
metastasis	D19A1624	Metasitasis(liver)	Male	74		liver	Pancreatic ductal adenocarcinoma		——	——	M1	4
metastasis	K02A0035	Metasitasis(abdomen)	Male	47		abdomen	Pancreatic ductal adenocarcinoma		——	——	M1	4
negative lymph node	D20A0149	Pancreas	Male	51			Pancreatic ductal adenocarcinoma		T2	N0	M0	1B
negative lymph node	D20A0260	Pancreas	Male	46	upper abdominal pain with lower back pain for 20 days		Pancreatic ductal adenocarcinoma		T2	N0	M0	1B
negative lymph node	D20A0266	Pancreas	Male	49			Pancreatic ductal adenocarcinoma		T2	N0	M0	1B
negative lymph node	D20A0323	Pancreas	Male	44	upper abdominal distension with juandice for more than 2 months		Pancreatic ductal adenocarcinoma		T2	N0	M0	1B
positive lymph node	D20A0122	Pancreas	Male	44	dull pain in upper abdomen for more than one month		Pancreatic ductal adenocarcinoma		T2	N1	M0	2B
positive lymph node	D20A0147	Pancreas	Female	52			Pancreatic ductal adenocarcinoma		T2	N1	M0	2B
positive lymph node	D20A0208	Pancreas	Male	60	repetitionary abdominal pain for 4 months		Pancreatic ductal adenocarcinoma		T2	N1	M0	2B
positive lymph node	D20A0197	Pancreas	Male	62	yellowing in skin and sclera without any discomfort for 40 days		Pancreatic ductal adenocarcinoma		T1	N1	M0	2B
positive lymph node	D20A0254	Pancreas	Male	61			Pancreatic ductal adenocarcinoma		T2	N1	M0	2B
positive lymph node	D20A0302	Pancreas	Male	52	jaundice for 1 week		Pancreatic ductal adenocarcinoma		T2	N1	M0	2B
positive lymph node	D20A0322	Pancreas	Male	63			Pancreatic ductal adenocarcinoma		T2	N1	M0	2B
positive lymph node	D20A0354	Pancreas	Male	51			Pancreatic ductal adenocarcinoma		T2	N1	M0	2B
